# Supplementary material for: Design Principles of Biological Oscillators through Optimization: Forward and Reverse Analysis
Source: PLoS One. 2016 Dec 15;11(12):e0166867. doi: 10.1371/journal.pone.0166867 (PMC5158198; doi:10.1371/journal.pone.0166867)
Supplement: S1 File — (ZIP) [file pone.0166867.s002.zip]

Archive with 25 entries (21 files):
- Matlab_files/
- Matlab_files/Forward_design/
- Matlab_files/Forward_design/aux_functions/
- Matlab_files/Forward_design/aux_functions/calculate_period.m
- Matlab_files/Forward_design/aux_functions/events.m
- Matlab_files/Forward_design/aux_functions/matrix_a_deg.m
- Matlab_files/Forward_design/aux_functions/matrix_v_deg.m
- Matlab_files/Forward_design/aux_functions/MA_Integra.m
- Matlab_files/Forward_design/aux_functions/MA_odefile.m
- Matlab_files/Forward_design/aux_functions/MA_odefile_var.m
- Matlab_files/Forward_design/aux_functions/OF_LFloq.m
- Matlab_files/Forward_design/aux_functions/OF_PTun.m
- Matlab_files/Forward_design/Compute_Dynamics.m
- Matlab_files/Forward_design/Compute_LFloq.m
- Matlab_files/Forward_design/Compute_PTun.m
- Matlab_files/Forward_design/Readme.txt
- Matlab_files/Reverse_analysis/
- Matlab_files/Reverse_analysis/ess_report.mat
- Matlab_files/Reverse_analysis/FFL_odefile.m
- Matlab_files/Reverse_analysis/FFL_odefile_c.c
- Matlab_files/Reverse_analysis/FFL_odefile_c.mexw64
- Matlab_files/Reverse_analysis/FFL_optimization.m
- Matlab_files/Reverse_analysis/FFL_simulation.m
- Matlab_files/Reverse_analysis/OF_oscil.m
- Matlab_files/Reverse_analysis/Readme.txt
