# Supplementary material for: Design Principles of Biological Oscillators through Optimization: Forward and Reverse Analysis
Source: PLoS One. 2016 Dec 15;11(12):e0166867. doi: 10.1371/journal.pone.0166867 (PMC5158198; doi:10.1371/journal.pone.0166867)
Supplement: S1 File — (ZIP) [file pone.0166867.s002.zip › Matlab_files/Forward_design/aux_functions/calculate_period.m]

function [period , begin_time] = calculate_period(sol)


intervals = abs(diff(sol.ye, 1, 2));

%indices = find ( vnorm(intervals,1) < 1e-3)
indices = find(intervals(2,:)<1e-3);

if ~isempty(indices)
    period = sol.xe(indices(end))- sol.xe(indices(end)-1);
    begin_time = sol.xe(indices(end)-1);
else
    period = 0 ;
    begin_time = 0 ;
end
