# Supplementary material for: Design Principles of Biological Oscillators through Optimization: Forward and Reverse Analysis
Source: PLoS One. 2016 Dec 15;11(12):e0166867. doi: 10.1371/journal.pone.0166867 (PMC5158198; doi:10.1371/journal.pone.0166867)
Supplement: S1 File — (ZIP) [file pone.0166867.s002.zip › Matlab_files/Forward_design/aux_functions/events.m]

function [value, isterminal, direction] = events(t,y,p)

variab = MA_odefile(t,y,p);
value = variab(p.varindex);  

isterminal = 0;
direction = -1;
