# Supplementary material for: Design Principles of Biological Oscillators through Optimization: Forward and Reverse Analysis
Source: PLoS One. 2016 Dec 15;11(12):e0166867. doi: 10.1371/journal.pone.0166867 (PMC5158198; doi:10.1371/journal.pone.0166867)
Supplement: S1 File — (ZIP) [file pone.0166867.s002.zip › Matlab_files/Forward_design/aux_functions/matrix_a_deg.m]

function alpha = matrix_a_deg(y)
% molecularity of reactants
alpha = zeros(30,53);
alpha(1,1) = max(y(1:11));
alpha(4,1) = max(y(1:11));
alpha(2,2) = max(y(1:11));
alpha(2,3) = max(y(1:11));
alpha(1,4) = max(y(1:11));
alpha(3,5) = max([y(1) y(12) y(23) y(34)]);
alpha(3,6) = max([y(1) y(12) y(23) y(34)]);
alpha(4,7) = max([y(1) y(12) y(23) y(34)]);
alpha(5,8) = max([y(2) y(13) y(24) y(35)]);
alpha(5,9) = max([y(2) y(13) y(24) y(35)]);
alpha(6,10) = max([y(2) y(13) y(24) y(35)]);
alpha(7,11) = max([y(3) y(14) y(25) y(36)]);
alpha(7,12) = max([y(3) y(14) y(25) y(36)]);
alpha(8,13) = max([y(3) y(14) y(25) y(36)]);
alpha(9,14) = max([y(4) y(15) y(26) y(37)]);
alpha(9,15) = max([y(4) y(15) y(26) y(37)]);
alpha(10,16) = max([y(4) y(15) y(26) y(37)]);
alpha(11,17) = max([y(5) y(16) y(27) y(38)]);
alpha(11,18) = max([y(5) y(16) y(27) y(38)]);
alpha(12,19) = max([y(5) y(16) y(27) y(38)]);
alpha(13,20) = max([y(6) y(17) y(28) y(39)]);
alpha(13,21) = max([y(6) y(17) y(28) y(39)]);
alpha(14,22) = max([y(6) y(17) y(28) y(39)]);
alpha(15,23) = max([y(7) y(18) y(29) y(40)]);
alpha(15,24) = max([y(7) y(18) y(29) y(40)]);
alpha(16,25) = max([y(7) y(18) y(29) y(40)]);
alpha(17,26) = max([y(8) y(19) y(30) y(41)]);
alpha(17,27) = max([y(8) y(19) y(30) y(41)]);
alpha(18,28) = max([y(8) y(19) y(30) y(41)]);
alpha(19,29) = max([y(9) y(20) y(31) y(42)]);
alpha(19,30) = max([y(9) y(20) y(31) y(42)]);
alpha(20,31) = max([y(9) y(20) y(31) y(42)]);
alpha(21,32) = max([y(10) y(21) y(32) y(43)]);
alpha(21,33) = max([y(10) y(21) y(32) y(43)]);
alpha(22,34) = max([y(10) y(21) y(32) y(43)]);
alpha(23,35) = max([y(11) y(22) y(33) y(44)]);
alpha(23,36) = max([y(11) y(22) y(33) y(44)]);
alpha(24,37) = max([y(11) y(22) y(33) y(44)]);
alpha(25,38) = max(y(12:22));
alpha(6,38) = max(y(12:22));
alpha(26,39) = max(y(12:22));
alpha(26,40) = max(y(12:22));
alpha(25,41) =  max(y(12:22));
alpha(27,42) = max(y(23:33));
alpha(8,42) = max(y(23:33));
alpha(28,43) = max(y(23:33));
alpha(28,44) = max(y(23:33));
alpha(27,45) = max(y(23:33));
alpha(29,46) = max(y(34:44));
alpha(10,46) = max(y(34:44));
alpha(30,47) = max(y(34:44));
alpha(30,48) = max(y(34:44));
alpha(29,49) = max(y(34:44));
alpha(2,50) = max(y(1:11));
alpha(26,51) = max(y(12:22));
alpha(28,52) = max(y(23:33));
alpha(30,53) =  max(y(34:44));
