# Supplementary material for: Design Principles of Biological Oscillators through Optimization: Forward and Reverse Analysis
Source: PLoS One. 2016 Dec 15;11(12):e0166867. doi: 10.1371/journal.pone.0166867 (PMC5158198; doi:10.1371/journal.pone.0166867)
Supplement: S1 File — (ZIP) [file pone.0166867.s002.zip › Matlab_files/Forward_design/aux_functions/matrix_v_deg.m]

function v = matrix_v_deg(y)

v = zeros(30,53);

v(1,1) = - max(y(1:11));
v(2,1) = max(y(1:11));
v(4,1) = - max(y(1:11));
v(1,2) = max(y(1:11));
v(2,2) = -max(y(1:11));
v(4,2) = max(y(1:11));
v(3,3) = y(1);
v(5,3) = y(2);
v(7,3) = y(3);
v(9,3) = y(4);
v(11,3) = y(5);
v(13,3) = y(6);
v(15,3) = y(7);
v(17,3) = y(8);
v(19,3) = y(9);
v(21,3) = y(10);
v(23,3) = y(11);
v(3,4) = y(1);
v(5,4) = y(2);
v(7,4) = y(3);
v(9,4) = y(4);
v(11,4) = y(5);
v(13,4) = y(6);
v(15,4) = y(7);
v(17,4) = y(8);
v(19,4) = y(9);
v(21,4) = y(10);
v(23,4) = y(11);
v(3,5) = -max([y(1) y(12) y(23) y(34)]);
v(4,6) = max([y(1) y(12) y(23) y(34)]);
v(4,7) = -max([y(1) y(12) y(23) y(34)]);
v(5,8) = -max([y(2) y(13) y(24) y(35)]);
v(6,9) = max([y(2) y(13) y(24) y(35)]);
v(6,10) = -max([y(2) y(13) y(24) y(35)]);
v(7,11) = -max([y(3) y(14) y(25) y(36)]);
v(8,12) = max([y(3) y(14) y(25) y(36)]);
v(8,13) = -max([y(3) y(14) y(25) y(36)]);
v(9,14) = -max([y(4) y(15) y(26) y(37)]);
v(10,15) = max([y(4) y(15) y(26) y(37)]);
v(10,16) = -max([y(4) y(15) y(26) y(37)]);
v(11,17) = -max([y(5) y(16) y(27) y(38)]);
v(12,18) = max([y(5) y(16) y(27) y(38)]);
v(12,19) = -max([y(5) y(16) y(27) y(38)]);
v(13,20) = -max([y(6) y(17) y(28) y(39)]);
v(14,21) = max([y(6) y(17) y(28) y(39)]);
v(14,22) = -max([y(6) y(17) y(28) y(39)]);
v(15,23) = -max([y(7) y(18) y(29) y(40)]);
v(16,24) = max([y(7) y(18) y(29) y(40)]);
v(16,25) = -max([y(7) y(18) y(29) y(40)]);
v(17,26) = -max([y(8) y(19) y(30) y(41)]);
v(18,27) = max([y(8) y(19) y(30) y(41)]);
v(18,28) = -max([y(8) y(19) y(30) y(41)]);
v(19,29) = -max([y(9) y(20) y(31) y(42)]);
v(20,30) = max([y(9) y(20) y(31) y(42)]);
v(20,31) = -max([y(9) y(20) y(31) y(42)]);
v(21,32) = -max([y(10) y(21) y(32) y(43)]);
v(22,33) = max([y(10) y(21) y(32) y(43)]);
v(22,34) = -max([y(10) y(21) y(32) y(43)]);
v(23,35) = -max([y(11) y(22) y(33) y(44)]);
v(24,36) = max([y(11) y(22) y(33) y(44)]);
v(24,37) = -max([y(11) y(22) y(33) y(44)]);
v(6,38) = - max(y(12:22));
v(25,38) = - max(y(12:22));
v(26,38) = max(y(12:22));
v(6,39) = max(y(12:22));
v(25,39) = max(y(12:22));
v(26,39) = -max(y(12:22));
v(3,40) = y(12);
v(5,40) = y(13);
v(7,40) = y(14);
v(9,40) = y(15);
v(11,40) = y(16);
v(13,40) = y(17);
v(15,40) = y(18);
v(17,40) = y(19);
v(19,40) = y(20);
v(21,40) = y(21);
v(23,40) = y(22);
v(3,41) = y(12);
v(5,41) = y(13);
v(7,41) = y(14);
v(9,41) = y(15);
v(11,41) = y(16);
v(13,41) = y(17);
v(15,41) = y(18);
v(17,41) = y(19);
v(19,41) = y(20);
v(21,41) = y(21);
v(23,41) = y(22);
v(8,42) = -max(y(23:33));
v(8,43) = max(y(23:33));
v(27,42) = -max(y(23:33));
v(28,42) = max(y(23:33));
v(27,43) = max(y(23:33));
v(28,43) = -max(y(23:33));
v(3,44) = y(23);
v(5,44) = y(24);
v(7,44) = y(25);
v(9,44) = y(26);
v(11,44) = y(27);
v(13,44) = y(28);
v(15,44) = y(29);
v(17,44) = y(30);
v(19,44) = y(31);
v(21,44) = y(32);
v(23,44) = y(33);
v(3,45) = y(23);
v(5,45) = y(24);
v(7,45) = y(25);
v(9,45) = y(26);
v(11,45) = y(27);
v(13,45) = y(28);
v(15,45) = y(29);
v(17,45) = y(30);
v(19,45) = y(31);
v(21,45) = y(32);
v(23,45) = y(33);
v(10,46) = -max(y(34:44));
v(29,46) = -max(y(34:44));
v(30,46) = max(y(34:44));
v(29,47) = max(y(34:44));
v(10,47) = max(y(34:44));
v(30,47) = -max(y(34:44));
v(3,48) = y(34);
v(5,48) = y(35);
v(7,48) = y(36);
v(9,48) = y(37);
v(11,48) = y(38);
v(13,48) = y(39);
v(15,48) = y(40);
v(17,48) = y(41);
v(19,48) = y(42);
v(21,48) = y(43);
v(23,48) = y(44);
v(3,49) = y(34);
v(5,49) = y(35);
v(7,49) = y(36);
v(9,49) = y(37);
v(11,49) = y(38);
v(13,49) = y(39);
v(15,49) = y(40);
v(17,49) = y(41);
v(19,49) = y(42);
v(21,49) = y(43);
v(23,49) = y(44);
v(1,50) = max(y(1:11));
v(2,50) = -max(y(1:11));
v(25,51) = max(y(12:22));
v(26,51) = -max(y(12:22));
v(27,52) = max(y(23:33));
v(28,52) = -max(y(23:33));
v(29,53) = max(y(34:44));
v(30,53) =  -max(y(34:44));
