# Supplementary material for: Design Principles of Biological Oscillators through Optimization: Forward and Reverse Analysis
Source: PLoS One. 2016 Dec 15;11(12):e0166867. doi: 10.1371/journal.pone.0166867 (PMC5158198; doi:10.1371/journal.pone.0166867)
Supplement: S1 File — (ZIP) [file pone.0166867.s002.zip › Matlab_files/Forward_design/aux_functions/MA_odefile_var.m]

function dxdt = GEC1_deg_new_var(t,xx,sol,begin_time,parstr)

x = deval(sol,begin_time+t);

k = parstr.k;
y = parstr.y;
v = parstr.v;

alpha = parstr.alpha;
species = parstr.species;

nspecies = max(size(species));
nreactions = size(alpha,2);

for ii=1:1:nspecies    
    eval(sprintf('%s=x(%d);',species{ii},ii));
end

r = zeros(nreactions,1);
for jj = 1:1:nreactions
    idx = find(alpha(:,jj)>0);
    if size(idx) == 1  
    eval(sprintf('r(%d)=k(%d)*x(%d);',jj,jj,idx));
    else         
    eval(sprintf('r(%d)=k(%d)*x(%d)*x(%d);',jj,jj,idx(1),idx(2)));
    end   
end

JAC = v*diag(r)*alpha'*diag(1./x);

dxdt = JAC*xx;
