# Supplementary material for: Design Principles of Biological Oscillators through Optimization: Forward and Reverse Analysis
Source: PLoS One. 2016 Dec 15;11(12):e0166867. doi: 10.1371/journal.pone.0166867 (PMC5158198; doi:10.1371/journal.pone.0166867)
Supplement: S1 File — (ZIP) [file pone.0166867.s002.zip › Matlab_files/Forward_design/aux_functions/OF_LFloq.m]

function LFloq = OF_LFloq(vy)

y = vy;

NA = 6.0221415e23;  % Avogadro (molecules in a mol)
V = 1e-14;          % Cell volume
NAV = NA*V/1e9;     % For concentration in nM

speciesnames = {'P1','P1cIR','cIRm','cIR','tetRm','tetR','araCm','arac','lacIm','lacI','luxIm','luxI','luxRm','luxR','lasRm','lasR','lasIm','lasI','ccdBm','ccdB','ccdAm','ccdA','ccdA2m','ccdA2','P2','P2tetR','P3','P3araC','P4','P4lacI'};


tspan = 0:10:80000;
N0 = zeros(30,1);

rdm = 0.001;
k(1) = 1;
k(2) = 0.5;
k(3) = 0.00005;
k(4) = 0.12;
k(5) = rdm;
k(6) = 0.1;
k(7) = 0.001;
k(8) = rdm;
k(9) = 0.1;
k(10) = 0.001;
k(11) = rdm;
k(12) = 0.1;
k(13) = 0.001;
k(14) = rdm;
k(15) = 0.1;
k(16) = 0.001;
k(17) = rdm;
k(18) = 0.1;
k(19) = 0.001;
k(20) = rdm;
k(21) = 0.1;
k(22) = 0.001;
k(23) = rdm;
k(24) = 0.1;
k(25) = 0.001;
k(26) = rdm;
k(27) = 0.1;
k(28) = 0.001;
k(29) = rdm;
k(30) = 0.1;
k(31) = 0.001;
k(32) = rdm;
k(33) = 0.1;
k(34) = 0.1;
k(35) = rdm;
k(36) = 0.1;
k(37) = 0.001;
k(38) = 1;
k(39) = 0.5;
k(40) = 0.00005;
k(41) = 0.09;
k(42) = 1;
k(43) = 0.000001;
k(44) = 0.00001;
k(45) = 0.1;
k(46) = 1;
k(47) = 0.5;
k(48) = 0.00005;
k(49) = 0.1;

kdeg = 0.275;

k(50) = kdeg;   %P1cIR -> P1
k(51) = kdeg;   %P2tetR -> P2
k(52) = kdeg;   %P3araC -> P3
k(53) = kdeg;   %P4lacI -> P4


N0(1) = max(y(1:11));
N0(25) = max(y(12:22));
N0(27) = max(y(23:33));
N0(29) = max(y(34:44));

x0 = N0/NAV; %

k(1) = k(1)*NAV;
k(38) = k(38)*NAV;
k(42) = k(42)*NAV;
k(46) = k(46)*NAV;

v = matrix_v_deg(y);
alpha = matrix_a_deg(y);

allzero = all(alpha == 0, 1);
goodcols = find(~allzero);

alpha_red = alpha(:,goodcols);
v_red = v(:,goodcols);
k_red = k(goodcols);

allzero2 = all(alpha_red == 0, 2);
goodrows = find(~allzero2);

alpha_red2 = alpha_red(goodrows,:);
v_red2 = v_red(goodrows,:);
x0_red= x0(goodrows);
speciesnames_red = speciesnames(goodrows);

parstr.y = y;
parstr.k = k_red;
parstr.v = v_red2;
parstr.alpha = alpha_red2;
parstr.species = speciesnames_red;

[ttt,xxx] = ode15s(@MA_odefile,tspan, x0_red, [], parstr);
[idx1, idx2] = find(xxx==max(max(xxx)));

parstr.varindex = idx2;

options = odeset('Events',@events,'AbsTol',1e-10,'RelTol',1e-10);

sol = ode15s(@MA_odefile,[0 80000], x0_red, options, parstr);

[period, begin_time] = calculate_period(sol);

ndim = length(x0_red);
% %
I = eye(ndim);
C = zeros(ndim,ndim);
% %
for ii = 1:ndim
    sol2 = ode15s(@MA_odefile_var,[0,period],I(:,ii),[],sol,begin_time,parstr);
    C(:,ii) = sol2.y(:,end)';
end

Floquet_multipliers = eig(C);
Floquet_exponents = log(Floquet_multipliers)/period;
sorted = sort(real(Floquet_exponents));
LFloq = sorted(1);

end
