# Supplementary material for: Design Principles of Biological Oscillators through Optimization: Forward and Reverse Analysis
Source: PLoS One. 2016 Dec 15;11(12):e0166867. doi: 10.1371/journal.pone.0166867 (PMC5158198; doi:10.1371/journal.pone.0166867)
Supplement: S1 File — (ZIP) [file pone.0166867.s002.zip › Matlab_files/Forward_design/aux_functions/OF_PTun.m]

function [PTun,per1,per2] = OF_PTun(vy)

NA = 6.0221415e23;  % Avogadro (molecules in a mol)
V = 1e-14;          % Cell volume
NAV = NA*V/1e9;     % For concentration in nM

speciesnames = {'P1','P1cIR','cIRm','cIR','tetRm','tetR','araCm','arac','lacIm','lacI','luxIm','luxI','luxRm','luxR','lasRm','lasR','lasIm','lasI','ccdBm','ccdB','ccdAm','ccdA','ccdA2m','ccdA2','P2','P2tetR','P3','P3araC','P4','P4lacI'};

y = vy;
tspan = 0:10:80000;
N0 = zeros(30,1);

rdm = 0.001;
k(1) = 1;
k(2) = 0.5;
k(3) = 0.00005;
k(4) = 0.12;
k(5) = rdm;
k(6) = 0.1;
k(7) = 0.001;
k(8) = rdm;
k(9) = 0.1;
k(10) = 0.001;
k(11) = rdm;
k(12) = 0.1;
k(13) = 0.001;
k(14) = rdm;
k(15) = 0.1;
k(16) = 0.001;
k(17) = rdm;
k(18) = 0.1;
k(19) = 0.001;
k(20) = rdm;
k(21) = 0.1;
k(22) = 0.001;
k(23) = rdm;
k(24) = 0.1;
k(25) = 0.001;
k(26) = rdm;
k(27) = 0.1;
k(28) = 0.001;
k(29) = rdm;
k(30) = 0.1;
k(31) = 0.001;
k(32) = rdm;
k(33) = 0.1;
k(34) = 0.1;
k(35) = rdm;
k(36) = 0.1;
k(37) = 0.001;
k(38) = 1;
k(39) = 0.5;
k(40) = 0.00005;
k(41) = 0.09;
k(42) = 1;
k(43) = 0.000001;
k(44) = 0.00001;
k(45) = 0.1;
k(46) = 1;
k(47) = 0.5;
k(48) = 0.00005;
k(49) = 0.1;

kdegv = [0.05 1];

for ii=1:1:2;
    
    kdeg=kdegv(ii);
    
    k(50) = kdeg;
    k(51) = kdeg;
    k(52) = kdeg;
    k(53) = kdeg;
    
    N0(1) = max(y(1:11));
    N0(25) = max(y(12:22));
    N0(27) = max(y(23:33));
    N0(29) = max(y(34:44));
    
    x0 = N0/NAV;
    
    k(1) = k(1)*NAV;
    k(38) = k(38)*NAV;
    k(42) = k(42)*NAV;
    k(46) = k(46)*NAV;
    
    v = matrix_v_deg(y);
    alpha = matrix_a_deg(y);
    
    allzero = all(alpha == 0, 1);
    goodcols = find(~allzero);
    
    alpha_red = alpha(:,goodcols);
    v_red = v(:,goodcols);
    k_red = k(goodcols);
    
    allzero2 = all(alpha_red == 0, 2);
    goodrows = find(~allzero2);
    
    alpha_red2 = alpha_red(goodrows,:);
    v_red2 = v_red(goodrows,:);
    x0_red= x0(goodrows);
    speciesnames_red = speciesnames(goodrows);
    
    parstr.y = y;
    parstr.k = k_red;
    parstr.v = v_red2;
    parstr.alpha = alpha_red2;
    parstr.species = speciesnames_red;
    
    [ttt,xxx] = ode15s(@MA_odefile,tspan, x0_red, [], parstr);
    [idx1, idx2] = find(xxx==max(max(xxx)));
    
    parstr.varindex = idx2;    
    options = odeset('Events',@events,'AbsTol',1e-10,'RelTol',1e-10);
    
    sol = ode15s(@MA_odefile,[0 80000], x0_red, options, parstr);    
    [period(ii), begin_time] = calculate_period(sol);
    
end

per1 = period(1);
per2 = period(2);

PTun = abs(period(2)-period(1));

end
