# Supplementary material for: Design Principles of Biological Oscillators through Optimization: Forward and Reverse Analysis
Source: PLoS One. 2016 Dec 15;11(12):e0166867. doi: 10.1371/journal.pone.0166867 (PMC5158198; doi:10.1371/journal.pone.0166867)
Supplement: S1 File — (ZIP) [file pone.0166867.s002.zip › Matlab_files/Forward_design/Compute_PTun.m]

% Compute Ptun 

% circuit C1
y1 = zeros(1,44);
y1(15) = 1;
y1(36) = 1;
y1(24) = 1;

% circuit C2
y2 = zeros(1,44);
y2(3) = 1;
y2(26) = 1;
y2(34) = 1;

% circuit C3
y3 = zeros(1,44);
y3(4) = 1;
y3(35) = 1;
y3(12) = 1;

% circuit C4
y4 = zeros(1,44);
y4(2) = 1;
y4(14) = 1;
y4(23) = 1;

% circuit C5
y5 = zeros(1,44);
y5(36) = 1;
y5(23) = 1;
y5(4) = 1;

% circuit C6
y6 = zeros(1,44);
y6(2) = 1;
y6(15) = 1;
y6(34) = 1;


vy = y1;

[PTun, p1, p2] = OF_PTun(vy);

PTun = PTun/8000   % (normalize: divide by utopia maximum = 8000)
