# Supplementary material for: Design Principles of Biological Oscillators through Optimization: Forward and Reverse Analysis
Source: PLoS One. 2016 Dec 15;11(12):e0166867. doi: 10.1371/journal.pone.0166867 (PMC5158198; doi:10.1371/journal.pone.0166867)
Supplement: S1 File — (ZIP) [file pone.0166867.s002.zip › Matlab_files/Reverse_analysis/FFL_odefile.m]

function dxdt = CN_odefile(t,x,parstr)
% dxdt = CN_odefile(t,x,parstr)
% odefile for simulation 
% Otero-Muras and Banga, PLOS ONE 2016

c = parstr.u;
y = parstr.y;
k = parstr.k;

y_ab = y(1);
y_bb = y(2);
y_cb = y(3);
y_ac = y(4);
y_bc = y(5);
y_cc = y(6);

a = k(1);
b = k(2);
delta = k(3);
I = k(4);
d = k(5);

wab = k(6);
wbb = k(7);
wcb = k(8);
wac = k(9);
wbc = k(10);
wcc = k(11);


A = x(1);
B = x(2);
C = x(3);


M = I*d^c;
    
dAdt = 1/(1 + exp(a-b*M)) - delta*A;
dBdt = 1/(1 + exp(a-b*(y_ab*wab*A+y_bb*wbb*B+y_cb*wcb*C))) - delta*B;
dCdt = 1/(1 + exp(a-b*(y_ac*wac*A+y_bc*wbc*B+y_cc*wcc*C))) - delta*C;


dxdt = [dAdt; dBdt; dCdt];
