# Supplementary material for: Design Principles of Biological Oscillators through Optimization: Forward and Reverse Analysis
Source: PLoS One. 2016 Dec 15;11(12):e0166867. doi: 10.1371/journal.pone.0166867 (PMC5158198; doi:10.1371/journal.pone.0166867)
Supplement: S1 File — (ZIP) [file pone.0166867.s002.zip › Matlab_files/Reverse_analysis/FFL_odefile_c.c]

#include <amigoRHS.h>
#include <math.h>
#include <amigoJAC.h>
#include <amigoSensRHS.h>

#define n_Genes 3

#define A Ith(z,0)
#define dA_dt Ith(zdot,0)
#define B Ith(z,1)
#define dB_dt Ith(zdot,1)
#define C Ith(z,2)
#define dC_dt Ith(zdot,2)

#define y_A_B (amigo_model->pars[0])
#define y_B_B (amigo_model->pars[1])
#define y_C_B (amigo_model->pars[2])
#define y_A_C (amigo_model->pars[3])
#define y_B_C (amigo_model->pars[4])
#define y_C_C (amigo_model->pars[5])
#define u (amigo_model->pars[6])
#define a (amigo_model->pars[7])
#define b (amigo_model->pars[8])
#define delta (amigo_model->pars[9])
#define I (amigo_model->pars[10])
#define d (amigo_model->pars[11])
#define w_A_B (amigo_model->pars[12])
#define w_B_B (amigo_model->pars[13])
#define w_C_B (amigo_model->pars[14])
#define w_A_C (amigo_model->pars[15])
#define w_B_C (amigo_model->pars[16])
#define w_C_C (amigo_model->pars[17])


int amigoRHS(realtype t, N_Vector z, N_Vector zdot, void *data){

AMIGO_model* amigo_model=(AMIGO_model*)data;

	double M = I*pow(d,u);

dA_dt=  1/(1 + exp(a-b*M)) - delta*A;
dB_dt= 1/(1+exp(a-b*(w_A_B*y_A_B*A+w_B_B*y_B_B*B+w_C_B*y_C_B*C)))-delta*B;
dC_dt= 1/(1+exp(a-b*(w_A_C*y_A_C*A+w_B_C*y_B_C*B+w_C_C*y_C_C*C)))-delta*C;

return(0);
}

void amigoRHS_get_OBS(void* data){

}

void amigoRHS_get_sens_OBS(void* data){

}

void amigo_Y_at_tcon(void* data, realtype t, N_Vector y){

}
