# Supplementary material for: Design Principles of Biological Oscillators through Optimization: Forward and Reverse Analysis
Source: PLoS One. 2016 Dec 15;11(12):e0166867. doi: 10.1371/journal.pone.0166867 (PMC5158198; doi:10.1371/journal.pone.0166867)
Supplement: S1 File — (ZIP) [file pone.0166867.s002.zip › Matlab_files/Reverse_analysis/FFL_optimization.m]

% Search oscillatory 3-gene configurations
% Otero-Muras and Banga, PLOS ONE 2016
clear all
clc

problem.f = 'OF_oscil';
problem.x_L= [0 0 0 0 0 0 -1 -1 -1 -1 -1 -1];  % vars in this order (cont; int)
problem.x_0= [1 1 1 1 1 1 1 1 1 1 1 1];
problem.x_U =[10 10 10 10 10 10 1 1 1 1 1 1 ];

problem.int_var = 6;

opts.maxtime = 300;
opts.local.solver = 'misqp';
opts.local.finish = 'misqp';

Results = MEIGO(problem,opts,'ESS'); 
