# Supplementary material for: Design Principles of Biological Oscillators through Optimization: Forward and Reverse Analysis
Source: PLoS One. 2016 Dec 15;11(12):e0166867. doi: 10.1371/journal.pone.0166867 (PMC5158198; doi:10.1371/journal.pone.0166867)
Supplement: S1 File — (ZIP) [file pone.0166867.s002.zip › Matlab_files/Reverse_analysis/FFL_simulation.m]

% Main file for simulation of FFL-circuits (with additional connections)
% Otero-Muras and Banga, PLOS ONE 2016

clear all
clc
    
% structure variables (integer)
yAB = -1;
yBB =  1;
yCB = -1;
yAC = -1;
yBC =  1;
yCC = -1;

% strength variables (real)
xAB = 0.002220750016444;
xBB = 6.944995033685981;
xCB = 9.982910601211827;
xAC = 4.282721789661317;
xBC = 7.836882847825981;
xCC = 0.001000000022791;

% input
parstr.u = 10; 

% fixed parameters (Munteanu et 1l, 2014)
a = 5;
b = 1;
delta = 0.05;
I = 5;
d = 0.982;

parstr.y = [yAB yBB yCB yAC yBC yCC];
parstr.k = [a b delta I d xAB xBB xCB xAC xBC xCC];  

z0 = [0.1;0.1;0.1]; 
tspan = 0:0.1:1000;


% C++ Integrators 
[t,z]=SYNBAD_CVODES('FFL_odefile_c',tspan,z0,parstr,1e-12,1e-12,Inf);

% Matlab Integrators (slower option)
%[t,z]=ode15s(@CN_odefile,tspan,z0,[],parstr);

plot(t,z)
