# Supplementary material for: Design Principles of Biological Oscillators through Optimization: Forward and Reverse Analysis
Source: PLoS One. 2016 Dec 15;11(12):e0166867. doi: 10.1371/journal.pone.0166867 (PMC5158198; doi:10.1371/journal.pone.0166867)
Supplement: S1 File — (ZIP) [file pone.0166867.s002.zip › Matlab_files/Reverse_analysis/OF_oscil.m]

function [f,g] = OF_oscil(vy)
% [f,g] = OF_oscil(vy)
% Objective function for oscillations
% Otero-Muras and Banga, PLOS ONE 2016

% fixed parameters (Munteanu et 1l, 2014)
a = 5;
b = 1;
delta = 0.05;
I = 5;
d = 0.982;

parstr.y = [vy(1); vy(2); vy(3); vy(4); vy(5); vy(6)];
parstr.k = [a; b; delta; I; d; vy(7); vy(8); vy(9); vy(10); vy(11); vy(12)]; 
parstr.u = 10;

z0 = [0.1;0.1;0.1];

tspan = 0:0.1:1000;

oscil_xcorr_threshold = 0.01;

[t,z]=SYNBAD_CVODES('FFL_odefile_c',tspan,z0,parstr,1e-10,1e-10,Inf);
B=z(:,2);

[a,lag] = auto_correlation(B);
pos = find(lag>0);

t2=lag(pos);
x2=a(pos);
x2_norm=x2/x2(1);

[maximos,minimos]=peakdet(x2_norm,oscil_xcorr_threshold);

k=0;

if size(minimos,1)<2;
    k=k+1;
    Zb(k) =  -1e10;    % reject autoreg with no oscillations
else
    k=k+1;
    Zb(k) = maximos(2,2); % second max peak
end


Z = max(Zb);

f=-Z;

end

function [maxtab, mintab]=peakdet(v, delta, x)
%PEAKDET Detect peaks in a vector
%        [MAXTAB, MINTAB] = PEAKDET(V, DELTA) finds the local
%        maxima and minima ("peaks") in the vector V.
%        MAXTAB and MINTAB consists of two columns. Column 1
%        contains indices in V, and column 2 the found values.
%
%        With [MAXTAB, MINTAB] = PEAKDET(V, DELTA, X) the indices
%        in MAXTAB and MINTAB are replaced with the corresponding
%        X-values.
%
%        A point is considered a maximum peak if it has the maximal
%        value, and was preceded (to the left) by a value lower by
%        DELTA.

% Eli Billauer, 3.4.05 (Explicitly not copyrighted).
% This function is released to the public domain; Any use is allowed.

maxtab = [];
mintab = [];

v = v(:); % Just in case this wasn't a proper vector

if nargin < 3
    x = (1:length(v))';
else
    x = x(:);
    if length(v)~= length(x)
        error('Input vectors v and x must have same length');
    end
end

if (length(delta(:)))>1
    error('Input argument DELTA must be a scalar');
end

if delta <= 0
    error('Input argument DELTA must be positive');
end

mn = Inf; mx = -Inf;
mnpos = NaN; mxpos = NaN;

lookformax = 1;

for i=1:length(v)
    this = v(i);
    if this > mx, mx = this; mxpos = x(i); end
    if this < mn, mn = this; mnpos = x(i); end

    if lookformax
        if this < mx-delta
            maxtab = [maxtab ; mxpos mx];
            mn = this; mnpos = x(i);
            lookformax = 0;
        end
    else
        if this > mn+delta
            mintab = [mintab ; mnpos mn];
            mx = this; mxpos = x(i);
            lookformax = 1;
        end
    end
end

end


function [a,lag]=auto_correlation(x)

corrLength=2*length(x)-1;

a=fftshift(ifft(fft(x,corrLength).*conj(fft(x,corrLength))));

lag=-length(x)+1:length(x)-1;

end
