# Supplementary material for: Design Principles of Biological Oscillators through Optimization: Forward and Reverse Analysis
Source: PLoS One. 2016 Dec 15;11(12):e0166867. doi: 10.1371/journal.pone.0166867 (PMC5158198; doi:10.1371/journal.pone.0166867)
Supplement: S1 File — (ZIP) [file pone.0166867.s002.zip › Matlab_files/Reverse_analysis/Readme.txt]

1) You need to download and install SYNBADm (for C++ simulation), 
go to https://sites.google.com/site/synbadm/ for download & manual

2) run FFL_optimization.m to search for oscillators in the topology/parameter space (see case study 2 in the paper)

3) run FFL_simulation.m to simulate circuits, you can change integer (connections) and real (strength) variables (see case study 2 in the paper)


Please cite:

[1] Otero-Muras and Banga, 2016. Design Principles of Biological
Oscillators through optimization: Forward and Reverse Analysis,  PlOS ONE 

[2] Otero-Muras I, Henriques D and Banga JR, 2016. SYNBADm: a tool for optimization-based 
automated design of synthetic gene circuits.  Bioinformatics 
